# Supplementary material for: HCV universal EHR prompt successfully increases screening, highlights potential disparities
Source: PLoS One. 2023 Mar 2;18(3):e0279972. doi: 10.1371/journal.pone.0279972 (PMC9980726; doi:10.1371/journal.pone.0279972)
Supplement: S2 Data — (ZIP) [file pone.0279972.s002.zip]

Archive with 1 entries (1 files):
- HCVdeidentified11month_01_2023_NEW.csv
